# Supplementary material for: Regulatory B cell-related gene signature predicts prognosis and immune landscape in head and neck squamous cell carcinoma
Source: Front Immunol. 2026 Apr 10;17:1739076. doi: 10.3389/fimmu.2026.1739076 (PMC13106120; doi:10.3389/fimmu.2026.1739076)
Supplement: Supplementary file 3 [file Table2.xlsx]

## Sheet: Sheet1
id
NLRC3
PARP15
TMC8
RAB37
MS4A1
CLEC2D
ZNF831
SLC5A12
GRIP2
CTLA4
CCR7
ZMAT1
ZAP70
FGD3
KLRG1
CD40LG
GZMM
CCL22
CD79A
DTHD1
FLT3
FRZB
CCR4
CXCR6
BTLA
CD5
ICOS
LY9
POU2AF1
TNFRSF17
RCSD1
CD6
SLAMF6
UBASH3A
FCRL3
CXCL13
ITK
TBC1D10C
IRF4
SPOCK2
LIMD2
GIMAP7
FCRLA
CXCR3
IGF2BP2
LAX1
RASGRP2
ZBP1
COL6A5
STAP1
CD3D
RGS5
IKZF3
CD3G
MZB1
COL6A6
TRAF3IP3
FAM78A
BLK
AKNA
FCRL5
RAMP3
C11orf21
CD3E
SH2D3C
CD27
IL16
S1PR4
IDO1
CD19
XCR1
SLAMF1
DERL3
CD79B
MEI1
SH2D1A
CD2
CD28
PRF1
GPR55
KLHL6
TCL1A
DUSP9
IKZF1
GRAP2
CD226
FUT7
SIDT1
ATP2A3
CPNE5
MAP4K1
BATF
WIPF1
GIMAP1
CD7
CR2
GZMB
CYP27A1
FAM107A
PYHIN1
CYP7B1
TNFRSF13B
TSPAN32
RASAL3
TLR10
SAMD3
IPCEF1
GZMK
ABCB1
VCAM1
FASLG
PACSIN1
SIT1
BCL2L14
PPP1R16B
ITGAL
LCK
CCR5
CELF2
SIRPG
F5
TBX21
P2RY14
SKAP1
FOXP3
AQP1
SFMBT2
CGNL1
CST7
PNOC
ZNF43
ESR1
CD96
LILRA4
TPSAB1
GPR15
TIGIT
KLRD1
TXNIP
CD247
CD8A
TAGAP
ICAM3
P2RY10
SLA2
P2RX1
KLRB1
SASH3
IL2RG
SLC35G1
SPATA13
PLCB2
CD48
CYTIP
ARHGAP25
WDFY4
CIITA
AFF3
LPXN
IL10RA
SELL
ARHGAP15
HMGA2
BHLHE22
NCF4
ARHGAP9
IRF8
PAQR8
ARHGAP4
PDCD1
PDGFRA
STAT5A
BLNK
TNFRSF4
BIN2
MAN1C1
SFRP1
INPP5D
ARHGAP30
TSPAN11
RGL4
GPR18
SELPLG
GJD3
PHLDB2
SPIB
GPRIN3
TNFSF8
GIMAP6
ARHGEF6
SP140
CCL5
PLA2G2D
RORB
HSH2D
OLR1
DOCK8
NKG7
AKAP5
ITM2A
PTPN22
PTPRC
FCRL2
IFFO1
TNFRSF1B
CD52
TRAT1
MS4A2
MPEG1
PKHD1L1
EOMES
DHCR7
FOSL1
IL21R
CORO1A
DOCK2
APBB1IP
DOK3
GPR65
LGALS9
ISG20
CTSW
CD244
CDH23
DOCK10
CCR2
CD8B
RGL1
TMEM71
ZNF683
ZBTB32
IL2RB
FLI1
UCP2
GIMAP4
GAPT
B3GAT1
KLF2
MGAT3
CD37
GZMH
SPN
MFAP4
PARM1
FGD2
CXCL9
SMAP2
FAT4
NEFH
NCR3
BCL2
HCLS1
LTA
WAS
HGF
PIM2
ITGB7
CYP4X1
SLA
CD180
IL12RB1
GAB3
SHE
LAG3
EVI2B
PLD4
NCKAP1L
MAP3K14
CLEC10A
SELP
MMP25
ABCA6
PSTPIP1
BCHE
LGALS2
TRAF1
CPA3
RASSF2
ENTPD1
PDE6B
IL18RAP
BTK
MYO1F
CSF2RB
BMF
IFNG
SIGLEC6
FAM107B
TGM2
GNG7
PTPN7
KCNJ10
FMNL1
CYTH4
PARVG
FUCA1
