# Supplementary material for: Regulatory B cell-related gene signature predicts prognosis and immune landscape in head and neck squamous cell carcinoma
Source: Front Immunol. 2026 Apr 10;17:1739076. doi: 10.3389/fimmu.2026.1739076 (PMC13106120; doi:10.3389/fimmu.2026.1739076)
Supplement: Supplementary file 4 [file Table3.xlsx]

## Sheet: Sheet1
id
TGM2
SFRP1
PDGFRA
TMC8
FGD3
CCL22
OLR1
GRIP2
ZMAT1
FCRLA
SLC5A12
DTHD1
